# Supplementary material for: Left coronary ostial isolation in a young boy caused by a dysplastic aortic valve: a case report
Source: Eur Heart J Case Rep. 2025 Jan 20;9(2):ytaf012. doi: 10.1093/ehjcr/ytaf012 (PMC11840340; doi:10.1093/ehjcr/ytaf012)
Supplement: ytaf012_Supplementary_Data [file ytaf012_supplementary_data.zip]

Archive with 7 entries (7 files):
- Supp Figure 1B_Operative post membrane removal lab.jpg
- Video 1, TTE, SAX AO valve.mp4
- Video 2, TTE, LVOT.mp4
- Video 3, pre-op TOE, Isolated LCA ostium.mp4
- Video 4, CTA, axial AO valve and isolated LCA.mp4
- Appendix Table 1_with reference list.docx
- Supp Figure 1A_Operative first look label.jpg
